# Supplementary material for: Association between Benign Paroxysmal Positional Vertigo and Previous Proton Pump Inhibitor Use: A Nested Case–Control Study Using a National Health Screening Cohort
Source: Int J Environ Res Public Health. 2022 Aug 18;19(16):10280. doi: 10.3390/ijerph191610280 (PMC9408034; doi:10.3390/ijerph191610280)
Supplement: Supplementary file 1 [file ijerph-19-10280-s001.zip]

Archive with 1 entries (1 files):
- ijerph-1849466-supplementary.pdf
